# Supplementary material for: Marker-assisted pyramiding of γ-tocopherol methyltransferase and glutamate formiminotransferase genes for development of biofortified sweet corn hybrids
Source: PeerJ. 2022 Jul 6;10:e13629. doi: 10.7717/peerj.13629 (PMC9270877; doi:10.7717/peerj.13629)
Supplement: Supplemental Information 1 [file peerj-10-13629-s001.xlsx]

## Sheet: Sheet1
Hybrid F1	Growth phases (days)	Plant height (m)	Ear length (cm)	Number of rows per ear	1,00-grain weight (g)	Grain yield per main panicle (g)	Sucrose content (mg/g)
15×20	86	1.72 1.72 1.81	17.00 14.80 16.70	13.00 14.00 18.00	52.41 43.92 45.48	177.15 196.76 237.41	177.69 148.52 190.95
15×28	90	2.40 2.35 2.38	19.40 19.70 20.20	14.00 15.00 16.00	36.52 34.40 32.00	255.75 237.69 243.92	138.12 139.68 167.97
20×39	86	1.67 1.64 1.65	18.00 19.10 17.60	14.00 20.00 16.00	51.70 47.64 46.45	231.62 276.31 185.80	86.25 125.42 143.95
15×140	92	2.30 2.32 2.35	21.30 20.20 20.70	16.00 16.00 15.00	44.80 41.67 48.64	293.88 233.35 262.65	125.14 127.48 125.92
15×142	92	2.20 2.24 2.40	20.20 18.70 18.00	16.00 17.00 19.00	35.46 35.40 34.80	187.23 198.59 211.58	143.83 130.07 148.50
140×142	89	2.45 2.33 2.31	16.50 17.50 18.50	18.00 12.00 12.00	36.44 34.68 37.20	177.10 149.82 147.31	157.32 122.28 152.39
140×174	88	2.21 2.24 2.38	18.20 17.75 17.85	15.00 14.00 15.00	32.58 34.26 32.85	166.16 153.48 157.68	179.91 169.78 172.12
174×175	87	1.70 1.65 1.71	17.05 17.21 17.93	16.00 15.00 15.00	34.22 33.32 35.40	186.16 159.94 169.92	172.12 168.49 177.05
142×175	91	2.18 2.28 2.20	18.60 19.20 20.30	18.00 18.00 18.00	33.04 31.60 35.44	225.99 221.83 248.79	154.73 152.65 163.81
39×225	89	2.42 2.35 2.24	21.40 22.30 21.60	20.00 16.00 15.00	38.42 38.80 39.54	299.68 248.32 237.24	149.54 168.74 158.88
140×225	89	2.30 2.30 2.32	19.20 21.30 22.00	18.00 18.00 17.00	42.23 39.26 38.28	273.65 296.81 247.29	173.42 167.19 160.70
142×225	90	2.32 2.31 2.22	22.00 21.20 21.00	19.00 16.00 15.00	37.98 36.84 34.84	288.65 235.78 188.14	163.03 166.41 159.92
174×225	92	1.55 1.60 1.62	15.50 15.00 15.20	10.00 12.00 14.00	29.80 32.78 31.64	86.42 110.14 137.32	200.41 209.50 206.64
Note, raw data for figure 3 are highlighted in yellow.
