# Supplementary material for: Marker-assisted pyramiding of γ-tocopherol methyltransferase and glutamate formiminotransferase genes for development of biofortified sweet corn hybrids
Source: PeerJ. 2022 Jul 6;10:e13629. doi: 10.7717/peerj.13629 (PMC9270877; doi:10.7717/peerj.13629)
Supplement: Supplemental Information 2 [file peerj-10-13629-s002.xlsx]

## Sheet: Sheet1
		α-tocopherol(ug•g-1 F.W.)	average value	±SD
20*15	biological replicate No.1	0.29	0.296667	0.0503322
	biological replicate No.2	0.25
	biological replicate No.3	0.35
140*15	biological replicate No.1	1.947	1.95133	0.047648
	biological replicate No.2	2.001
	biological replicate No.3	1.906
140*225	biological replicate No.1	3.97	4.48	0.468081
	biological replicate No.2	4.89
	biological replicate No.3	4.58
		folic acid(ng•g-1 F.W.)	average value	±SD
20*39	biological replicate No.1	15.0162	14.927	0.127369
	biological replicate No.2	14.9837
	biological replicate No.3	14.7812
140*15	biological replicate No.1	23.589	22.774	0.869324
	biological replicate No.2	22.874
	biological replicate No.3	21.859
140*225	biological replicate No.1	1.667	1.79367	0.20232
	biological replicate No.2	1.687
	biological replicate No.3	2.027
